# Supplementary material for: Electrochemical Determination of Hazardous Herbicide Diuron Using MWCNTs-CS@NGQDs Composite-Modified Glassy Carbon Electrodes
Source: Biosensors (Basel). 2023 Aug 11;13(8):808. doi: 10.3390/bios13080808 (PMC10452230; doi:10.3390/bios13080808)
Supplement: Supplementary file 1 [file biosensors-13-00808-s001.zip]

Archive with 1 entries (1 files):
- biosensors-2469862-supplementary.pdf
